# Supplementary material for: Size-Dependent Transition from Stable Surface Modes to Symmetric Geometric Cleavage in Ultrasound-Driven Microbubbles
Source: Micromachines (Basel). 2026 Feb 28;17(3):304. doi: 10.3390/mi17030304 (PMC13028647; doi:10.3390/mi17030304)
Supplement: Supplementary file 1 [file micromachines-17-00304-s001.zip]

Archive with 2 entries (2 files):
- Supplementary Figure S1.pdf
- Supplementary Movie S1.avi
